# Supplementary material for: Heterozygous and Homozygous JAK2V617F States Modeled by Induced Pluripotent Stem Cells from Myeloproliferative Neoplasm Patients
Source: PLoS One. 2013 Sep 16;8(9):e74257. doi: 10.1371/journal.pone.0074257 (PMC3774801; doi:10.1371/journal.pone.0074257)
Supplement: Table S3 — Table of primers. All the primers used in the study are listed. (XLSX) [file pone.0074257.s004.xlsx]

## Sheet: Feuil1
Oligo name	Sequence
PPIAh-F	GTC-AAC-CCC-ACC-GTG-TTC-TT
PPIAh-R	CTG-CTG-TCT-TTG-GGA-CCT-TGT
Hu_HPRT_S	GGC-AGT-ATA-ATC-CAA-AGA-TGG-TCA-A
Hu_HPRT_AS	TCA-AAT-CCA-ACA-AAG-TCT-GGC-TTA-TAT
Fw-hNANOG	CCA-TCC-TTG-CAA-ATG-TCT-TCT-G
Rv-hNANOG-	CTT-TGG-GAC-TGG-TGG-AAG-AAT-C
Fw-hOCT4	GCA-GCA-GAT-CAG-CCA-CAT-C
Rv-hOCT4	CTT-GAT-CGC-TTG-CCC-TTC-T
SOX2_F	TGC-GAG-CGC-TGC-ACA-T
SOX2_R	GCA-GCG-TGT-ACT-TAT-CCT-TCT-TCA
PAX6-F	CCG-CCC-TGG-TTG-GTA-TCC
PAX6-R	TTG-GTA-TTC-TCT-CCC-CCT-CCT-T
T-F	GAT-CAC-AAA-GAG-ATG-ATG-GAG-GAA
T-R	GGA-AGA-AGC-CAC-CCC-CAT-T
h_FOXA2_F	CCA-CCT-GAA-GCC-GGA-ACA
h_FOXA2_R	TGC-TCC-GAG-GAC-ATG-AGG-TT
TgOCT4-F	CCC-CAG-GGC-CCC-ATT-TTG-GTA-CC
TgOCT4-R	CCC-TTT-TTC-TGG-AGA-CTA-AAT-AAA
TgSOX2-F	ACT-TCA-CAT-GTC-CCA-GCA-CTA
TgSOX2-R	CCC-TTT-TTC-TGG-AGA-CTA-AAT-AAA
TgKLF4-F	ATG-CGA-CCG-AGC-ATT-TTC-CAG
TgKLF4	CCC-TTT-TTC-TGG-AGA-CTA-AAT-AAA
TgCMYC-F	TTG-CGG-AAA-CGA-CGA-GAA-CAG
TgCMYC-R	CCC-TTT-TTC-TGG-AGA-CTA-AAT-AAA
